# Supplementary material for: Short-Term Laboratory Outcomes of SGLT2 Inhibitor Use in Type 2 Diabetic Patients: A Retrospective Analysis
Source: J Clin Med. 2025 Nov 11;14(22):7985. doi: 10.3390/jcm14227985 (PMC12653581; doi:10.3390/jcm14227985)
Supplement: Supplementary file 1 [file jcm-14-07985-s001.zip]

Archive with 1 entries (1 files):
- jcm-3957637-supplementary.pdf
